# Supplementary material for: Mutational analysis of cytoplasmic domain of integrin subunit alpha-1 and its association with periapical wound healing after surgical endodontic treatment
Source: PLoS One. 2024 Oct 24;19(10):e0303627. doi: 10.1371/journal.pone.0303627 (PMC11501010; doi:10.1371/journal.pone.0303627)
Supplement: S1 Raw data — (XLSX) [file pone.0303627.s001.xlsx]

## Sheet: Sheet1
		Pre-				Post Operative Clinical and Radiograhical Healing Assessment Criteria
	Sample #	Age	Gender	Pain	Sweling	Sinus tract	Tenderness to palpation	Tenderness to purcussion	Tooth Discoloration
	1	19	Female	no	no	yes	no	yes	yes
	4	42	Male	yes	no	yes	no	yes	yes
	5	20	Male	yes	yes	no	yes	no	no
	6	18	Male	yes	no	yes	no	yes	yes
	7	15	Female	no	no	yes	yes	yes	no
	8	17	Female	no	yes	yes	no	no	no
	9	22	Female	yes	yes	no	no	yes	yes
	10	15	Male	yes	no	no	no	no	yes
	11	19	Male	yes	yes	no	yes	yes	no
	12	17	Male	no	yes	yes	no	no	yes
	13	26	Male	no	yes	yes	no	no	yes
	14	32	Female	no	no	yes	no	no	yes
	15	39	Male	no	yes	yes	yes	yes	no
	16	28	Male	no	yes	yes	no	yes	yes
	17	33	Male	yes	no	no	yes	yes	no
	18	19	Female	yes	yes	yes	yes	yes	yes
	19	27	Male	no	yes	yes	no	no	no
	20	18	Female	no	yes	yes	no	yes	yes
	22	24	Male	yes	no	yes	yes	yes	no
	23	16	Male	yes	yes	no	yes	yes	no
	24	23	Male	no	no	no	yes	yes	yes
	26	15	Male	yes	yes	no	yes	yes	no
	27	15	Male	yes	no	no	yes	yes	no
	29	22	Male	yes	no	no	yes	yes	yes
		22	Male	yes	no	no	no	yes	yes
	2	25	Male	yes	no	no	yes	yes	no
	3	32	Male	no	yes	yes	no	no	yes
	30	18	Male	yes	yes	no	no	yes	yes

## Sheet: Sheet2
					Post Operative Clinical and Radiograhical Healing Assessment Criteria
Sample #	Age	Gender	Pain	Sweling	Sinus tract	Tenderness to palpation	Tenderness to purcussion	Tooth Discoloration	PAI Score
1	19	Female	No	No	No	No	No	Yes	2
2	25	Male	No	No	No	No	No	No	2
3	32	Male	No	No	No	No	No	Yes	2
4	42	Male	No	No	No	Yes	Yes	Yes	3
5	20	Male	No	No	No	No	No	No	2
6	18	Male	No	No	No	No	No	No	2
7	15	Female	No	No	No	No	Yes	No	2
8	17	Male	No	No	No	No	No	No	2
9	22	Female	No	No	No	No	No	No	1
10	15	Male	No	No	No	No	No	No	1
11	19	Male	No	No	No	No	No	Yes	1
12	17	Male	No	No	No	No	No	Yes	2
13	26	Male	No	No	No	No	No	No	1
14	32	Female	No	No	No	Yes	Yes	Yes	3
15	39	Male	No	No	No	Yes	Yes	Yes	3
16	28	Male	No	No	No	No	No	Yes	2
17	33	Male	No	No	No	No	No	No	1
18	19	Female	No	No	No	No	No	No	2
19	27	Female	No	No	No	No	No	Yes	2
20	18	Female	No	No	No	No	No	Yes	1
22	24	Male	No	No	No	Yes	Yes	Yes	3
23	16	Male	Yes	Yes	Yes	Yes	Yes	Yes	4
24	23	Male	No	No	No	No	No	No	2
26	15	Male	No	No	No	No	No	Yes	1
27	15	Male	No	No	No	No	Yes	Yes	2
29	22	Male	No	No	No	Yes	Yes	Yes	3
30	18	Male	No	No	No	No	No	Yes	1
					Indicates Complete healing
					Progressive healing
					Incomplete healing
					No healing
				** Tooth discoloration is an additional clinical finding after treatment and is not related to healing.

## Sheet: Sheet3
	Histo no	Gender	Age	PAI Score	anti-EGFR SS	anti-EGFR percentage/pattern	anti-EGFR(phospho) SS	anti-EGFR(phospho) percentage/pattern	anti-TCPTP	anti-TCPTP percentage/pattern	Comments
	16-6260	F	20	2	-/+1	Focal	+3 Nuclear/Cytoplasmic	Diffuse	-
	16-15610	M	42	2	+3	Focal 15-20%	+3 Nuclear	Diffuse	+1/-	Focal
	16-16239	M	20	2	-/+1	Focal 5%	+2/+3 Cytoplasmic	Diffuse	-
	16-16733	M	18	3	+1	Diffuse 15-30%	+3 Nuclear	Diffuse	-
	16-17528	F	15	2	+2	Focal 20%	+1 Cytoplasmic	Focal	+3 Nuclear	Focal 15%
	16-21951	F	17	2	-/+1	Focal	+2 Nuclear/Cytoplasmic	Diffuse	-/+1 Nuclear
	16-22998	F	18	2	-/+1	Focal	+3 Nuclear	Diffuse	-
	17-2123	M	13	2	-1		+2/+3 Nuclear/Cytoplasmic		-
	17-3159	M	19	1	+2	Diffuse	-		-
	17-4297	M	18	1	+1	Diffuse	+3 Nuclear/Cytoplasmic	Diffuse	+1 Nuclear
	17-7535	M	26	1	+1	Diffuse 30%	+3 Nuclear/Cytoplasmic	Diffuse	- Cytoplasmic
	17-7207	F	32	2	-/+1	Focal	+3 Nuclear/Cytoplasmic	Diffuse	-/+1 Nuclear	Focal 5%
	17-12196	M	39	1	+1/+2	Diffuse	+2/+3 Nuclear/Cytoplasmic	Diffuse	+2 Nuclear	Diffuse
	17-12948	M	28	3	-1		+2/+3 Nuclear/Cytoplasmic	Diffuse	-
	17-19353	M	33	3	+1	Diffuse	+2/+3 Nuclear/Cytoplasmic	Diffuse	+2 Nuclear	Diffuse
	17-20726	F	20	2	-/+1	Focal	+2/ Nuclear/Cytoplasmic	Diffuse	-
	17-21927	M	27	1	+1	Diffuse	+3 Nuclear/Cytoplasmic	Diffuse	+1 Nuclear	Focal
	17-24145	F	18	2	-		'+2/+3		-
	17-24688	F	24	2	+1	Diffuse	+3 Nuclear/Cytoplasmic		+1 Nuclear	Focal
	17-24999	M	15	1	+2	Diffuse	+3 Nuclear/Cytoplasmic	Diffuse	-
	17-25305	M	22	3	-/+1		+2/+3 Nuclear/Cytoplasmic	Diffuse	-
	17-26888	M	14	4	+2	Diffuse	+1 Cytoplasmic	Diffuse	+2	Diffuse
	17-27808	M	13	2	-/+1	Diffuse	+1/+2 Nuclear/Cytoplasmic	Diffuse	+3	Diffuse
	17-29671	M	22	1	+1	Diffuse	+1/+2 Cytoplasmic		+2 Nuclear	Diffuse
	17-28996	M	18	2	+1	Diffuse	+1		+2	Diffuse
	17-24270	F	17	3	-		+3 Nuclear/Cytoplasmic	Diffuse
	18-5567	F	20	1	-		+2/+3 Nuclear/Cytoplasmic	Diffuse	-
